# Supplementary material for: Association between systemic lupus erythematosus and osteoporosis: a mendelian randomization analysis
Source: BMC Rheumatol. 2024 May 6;8:17. doi: 10.1186/s41927-024-00388-5 (PMC11071324; doi:10.1186/s41927-024-00388-5)
Supplement: Supplementary file 1 — Supplementary Material 1 [file 41927_2024_388_MOESM1_ESM.xlsx]

## Sheet: Supplementary Table 1
Supplementary Table 1: SLE and osteoporosis GWAS datasets.
	SLE	osteoporosis
Year	2021	2019
Population	East Asian	East Asian
Sex	Males and Females	Males and Females
Ncase	4222	7788
Ncontrol	8431	204665
Sample size	12653	212453
SNPs	5691661	8885805
Author	Wang YF et al.	Ishigaki K et al.
GWAS ID	ebi-a-GCST90011866	bbj-a-137
SLE, systemic lupus erythematosus. GWAS, genome-wide association studies. SNPs, single-nucleotide polymorphisms.

## Sheet: Supplementary Table 2
Supplementary Table 2: SNPs used as valid instrumental variables for SLE on osteoporosis.
	SNP	exposure	outcome	Chr	Pos	effect allele	other allele	beta(exposure)	beta(outcome)	SE(exposure)	SE(outcome)	EAF	p(exposure)	p(outcome)	mr_keep	F-statistic
1	rs10036748	SLE	osteoporosis	5	150458146	T	C	0.2021	-0.00149101	0.0338	0.0189288	0.708014	2.29e-09	0.937216	TRUE	35.7519
2	rs10516487	SLE	osteoporosis	4	102751076	A	G	-0.2547	-0.0277122	0.0398	0.0281849	0.105433	1.64e-10	0.325496	TRUE	40.9536
3	rs1167791	SLE	osteoporosis	7	75170570	T	C	0.1981	-0.0249146	0.0321	0.0188697	0.680632	7.14e-10	0.186718	TRUE	38.0854
4	rs11889341	SLE	osteoporosis	2	191943742	T	C	0.4164	0.00219863	0.0295	0.0186995	0.306142	3.33e-45	0.906403	TRUE	199.24
5	rs12599402	SLE	osteoporosis	16	11189888	C	T	-0.1983	0.00024339	0.0292	0.0179676	0.37239	1.02e-11	0.989192	TRUE	46.119
6	rs13213165	SLE	osteoporosis	6	33039729	G	T	0.2888	0.0207483	0.0322	0.0176546	0.605861	3.13e-19	0.2399	TRUE	80.442
7	rs13385731	SLE	osteoporosis	2	33701890	C	T	-0.3654	-0.0267744	0.0421	0.0249647	0.140394	4.19e-18	0.283499	TRUE	75.3309
8	rs16869875	SLE	osteoporosis	6	32192217	T	C	0.4811	0.0143016	0.04	0.0271166	0.110933	3.01e-33	0.597907	TRUE	144.661
9	rs201036579	SLE	osteoporosis	1	157499390	C	T	-0.2878	-0.0311169	0.0527	0.0365464	0.0625128	4.85e-08	0.394527	TRUE	29.8236
10	rs2431697	SLE	osteoporosis	5	159879978	C	T	-0.2538	-0.0207548	0.0451	0.022015	0.188211	1.84e-08	0.345806	TRUE	31.6687
11	rs244689	SLE	osteoporosis	5	133422816	G	A	-0.1595	-0.00632064	0.0291	0.0199033	0.676887	4.29e-08	0.750813	TRUE	30.0425
12	rs2841281	SLE	osteoporosis	14	105394669	T	C	0.1933	-0.0323842	0.0292	0.0182123	0.625848	3.56e-11	0.0753807	TRUE	43.8226
13	rs3800387	SLE	osteoporosis	6	35186501	A	G	0.1731	0.0184183	0.0303	0.0186246	0.316287	1.08e-08	0.322702	TRUE	32.6369
14	rs4134466	SLE	osteoporosis	6	106577368	G	A	-0.2136	0.00135891	0.0306	0.0179803	0.633756	3.09e-12	0.939755	TRUE	48.7259
15	rs41430444	SLE	osteoporosis	2	191878487	C	T	-0.3077	0.00382799	0.0428	0.0235054	0.163618	6.57e-13	0.870632	TRUE	51.6853
16	rs451263	SLE	osteoporosis	6	34549498	A	G	0.3263	0.0393969	0.0414	0.0337626	0.069783	3.02e-15	0.24326	TRUE	62.1203
17	rs4731532	SLE	osteoporosis	7	128572766	A	G	0.3716	0.0229518	0.0334	0.0226164	0.188225	8.15e-29	0.310186	TRUE	123.782
18	rs4930642	SLE	osteoporosis	11	68816370	G	A	-0.2336	-0.0339996	0.0344	0.0226377	0.779602	1.1e-11	0.133124	TRUE	46.1136
19	rs5029937	SLE	osteoporosis	6	138195151	T	G	0.6844	0.00939747	0.0676	0.0337672	0.071662	4.32e-24	0.780781	TRUE	102.501
20	rs55701306	SLE	osteoporosis	17	16842447	T	C	0.1662	0.0265713	0.0293	0.0188044	0.347943	1.38e-08	0.157645	TRUE	32.1756
21	rs688652	SLE	osteoporosis	6	138141724	C	T	-0.3154	-0.0411447	0.0468	0.0334993	0.926197	1.61e-11	0.219363	TRUE	45.4184
22	rs6941485	SLE	osteoporosis	6	250619	G	A	0.2034	0.019296	0.0314	0.0181657	0.405731	9.53e-11	0.288133	TRUE	41.9607
23	rs7097397	SLE	osteoporosis	10	50025396	A	G	-0.2385	-0.00202739	0.031	0.0185474	0.678591	1.32e-14	0.912958	TRUE	59.1907
24	rs7650774	SLE	osteoporosis	3	119205050	C	T	-0.1798	-0.0310573	0.0306	0.0188811	0.294135	4.07e-09	0.0999931	TRUE	34.5252
25	rs76571753	SLE	osteoporosis	7	73974915	T	G	0.2792	-0.0213754	0.0414	0.0290706	0.131251	1.46e-11	0.462162	TRUE	45.481
26	rs9387400	SLE	osteoporosis	6	116694120	A	C	-0.2967	-0.0301561	0.0536	0.0297133	0.907885	3.14e-08	0.310152	TRUE	30.6412
27*	rs11059928	SLE	osteoporosis	12	129296103	T	A	0.2888	-0.0363466	0.0348	0.0235946	0.164234	1.15e-16	0.123447	FALSE	68.8709
28*	rs11185603	SLE	osteoporosis	7	50306810	G	C	-0.2703	0.00506318	0.0327	0.0172437	0.476554	1.34e-16	0.769045	FALSE	68.3277
29*	rs12575600	SLE	osteoporosis	11	128324869	G	C	0.276	0.0365772	0.0293	0.0176552	0.391689	4.12e-21	0.0382886	FALSE	88.7325
30*	rs4844538	SLE	osteoporosis	1	206642720	T	A	-0.1883	0.0350796	0.0322	0.020506	0.27007	4.81e-09	0.0871365	FALSE	34.1971
31*	rs5749502	SLE	osteoporosis	22	21945096	A	T	0.2173	0.00239791	0.0289	0.0186848	0.360823	5.43e-14	0.897884	FALSE	56.5358
32#	rs16870693	SLE	osteoporosis	6	32711691	A	C	0.3849	-0.0211228	0.0403	0.0237671	0.170368	1.37e-21	0.374142	TRUE	91.2191
33#	rs2618473	SLE	osteoporosis	8	11344127	T	C	0.359	0.0226694	0.0339	0.018995	0.699766	2.89e-26	0.232698	TRUE	112.147
34#	rs620088	SLE	osteoporosis	11	65508986	A	G	-0.2044	-0.00677384	0.0334	0.019765	0.262876	9.38e-10	0.731809	TRUE	37.4515
35#	rs6993775	SLE	osteoporosis	8	11369989	T	G	0.2987	0.0138581	0.0346	0.0188707	0.702257	6.06e-18	0.462722	TRUE	74.5278
36#	rs7486387	SLE	osteoporosis	12	12866911	A	G	-0.1886	-0.0191326	0.0314	0.0200545	0.268842	1.98e-09	0.340067	TRUE	36.0765
*Removed SNPs rs11059928, rs11185603, rs12575600, rs4844538 and rs5749502 for palindromic alleles with intermediate frequencies.
#Removed SNPs associated with confounding factors: rs16870693, rs2618473, rs620088 and rs6993775 related to bone mineral density; rs7486387 related to bone mineral density and calcium levels.
Abbreviations: SNPs, single-nucleotide polymorphisms. SLE, systemic lupus erythematosus. Chr, chromosome. Pos, position. SE, standard error. EAF, effect allele frequency.
